# Supplementary material for: Chronic Exposure to Niclosamide Disrupts Structure and Metabolism of Digestive Glands and Foot in Cipangopaludina cathayensis
Source: Biology (Basel). 2026 Jan 4;15(1):102. doi: 10.3390/biology15010102 (PMC12785012; doi:10.3390/biology15010102)
Supplement: Supplementary file 1 [file biology-15-00102-s001.zip]

Archive with 3 entries (3 files):
- biology-4031155-Supplementary material.pdf
- Figure_S1.png
- Figure_S2.png
